# Supplementary material for: The Expression of Shmt Genes in Amphioxus Suggests a Role in Tissue Proliferation Rather than in Neurotransmission
Source: Cells. 2025 Jul 13;14(14):1071. doi: 10.3390/cells14141071 (PMC12293503; doi:10.3390/cells14141071)
Supplement: Supplementary file 1 [file cells-14-01071-s001.zip]

Archive with 1 entries (1 files):
- cells-3739142-supplementary.pdf
